# Supplementary material for: Nutritional Interventions with Bacillus coagulans Improved Glucose Metabolism and Hyperinsulinemia in Mice with Acute Intermittent Porphyria
Source: Int J Mol Sci. 2023 Jul 26;24(15):11938. doi: 10.3390/ijms241511938 (PMC10418637; doi:10.3390/ijms241511938)
Supplement: Supplementary file 1 [file ijms-24-11938-s001.zip]

Archive with 1 entries (1 files):
- ijms-2505865-supplementary.pdf
